# Supplementary material for: Paternal Lineage and Genetic Diversity of Jiuzhi Yaks Revealed by Y-Chromosome SRY Sequencing
Source: Animals (Basel). 2025 Sep 24;15(19):2783. doi: 10.3390/ani15192783 (PMC12523302; doi:10.3390/ani15192783)
Supplement: Supplementary file 1 [file animals-15-02783-s001.zip]

Archive with 1 entries (1 files):
- animals-3857473-supplementary.pdf
